# Supplementary material for: Immersive virtual reality health games: a narrative review of game design
Source: J Neuroeng Rehabil. 2021 Feb 11;18:31. doi: 10.1186/s12984-020-00801-3 (PMC7879508; doi:10.1186/s12984-020-00801-3)
Supplement: Supplementary file 1 — Additional file 1: S1. Datasheet. [file 12984_2020_801_MOESM1_ESM.xlsx]

## Sheet: Sheet1
Author	Year	Display and Interaction Technology	Intended Health Context and End-users	Game	Mechanics	Dynamics	Aesthetics	Motivation	Guidance	Narrative	Rewards	No Outcomes	Therapeutic Outcome	Game Experience	Acceptance (Usability, Usefulness, Willingness to use, etc.)	Cybersickness	Open Feedback/Interview
Gobron et al.	2015	HMD + Lower Limb Haptic Robot	Lower limb rehabilitation for post-stroke patients; varied ages from kids to seniors.	Four mini games with limited detail		-		Motivation: Users motivated by playing games of interest	-	0	1	0	0	0	1	0	0
				Gate Crossing	M: Use feet to pilot spaceship through gates	-	A: “Young space pilot learning to use a spaceship”	-	-	0	1
				BikeRehab	M: Pedaling; pizza to deliver; obstacles in path; 2D side-scrolling world; score	-	A: Be a great pizza delivery boy	-	-	0	1
				BeTheBall	M: Leg press to move ball; “ghost” of best performance	-	A: Racing through different outdoor environments as a ball, challenge to get highest score	-	-	0	1
				PicsWalk	M: Walking motion to navigate; take photos	-	A: Being a photographer walking through a beautiful forest full of wildlife and plants	-	-	0	1
Shaw et al.	2015	HMD + Skeletal Tracking + Cycle	Physical exercise for sedentary/overweight adults (implicit)	Cycling Obstacle Course	M: Cycling forward and steering using body leaning through a branched course with more or fewer obstacles and reward objects; scoring based on speed, distance, and rewards collected; fixed number of lives	D: Tensions between choosing speed vs avoiding obstacles and risk vs reward	A: Overcoming a challenging obstacle course as fast as possible	Motivation: Based on challenge, scoring, moment-moment choice in branches, non-repetitive play	Guidance: Game explained by researchers	0	1	0	1	1	1	1	1
Gromala et al.	2016	HMD	Pain relief for persons with acute and chronic pain	Mobius Floe	M: movement along a “rail” path, encounters with hostile “Neuron Trees” and helpful characters to interact with; varied projectiles; health packs and health points; shoot medication with different effects	D: Defend against neuron trees in a “time-sensitive manner”; measured use of medication on Neuron Trees	A: Be immersed and journey through an exciting snowy world; overcome challenges symbolizing pain experiences	Motivation: The multisensory experience with high interactivity and thematic narrative helps to achieve immersive engagement; health points motivates focus on game tasks	Guidance: In-game tutorial	1	1	1	0	0	0	0	0
Ijaz et al.	2016	HMD + Skeletal Tracking + Cycle	Older vs younger adults and physical exercise	Two variants of a game: competitive, affiliative	M: City environment with a map, compass, and using pedalling to navigate; competitive version involves guessing landmarks, scores based on performance, leaderboard, and levels; affiliative version involves audio descriptions of landmarks, taking photos, and a photo album	D: Competitive: plan efficient route, predict landmarks, beat own/others’ scores, explore the city Affiliative: go to all landmarks, craft collection of photos	A: Competitive: find your way in a strange city and be the best at it; Affiliative: Being a cycling tourist	Motivation: Based on self-determination theory; competitive vs affiliative play	Guidance: In-game tutorial	0	1	0	0	1	1	0	0
Lv et al.	2016	HMD + Microphone	Persons with dysphonia/presbyphonia	Space Flight Game	M: Voice pitch and loudness controls elevation of a spaceship moving amongst planets as obstacles; score at end	D: Avoid planets as long as possible	A: Steering a 2D side-scrolling spaceship Vague mention of "game stories"	-	Guidance: Clinician guidance	0	1	1	0	0	0	0	0
Thomas et al.	2016	HMD + Skeletal Tracking (marker-based)	Movement promotion for persons with kinesiophobia	Dodgeball Game	M: Player holding ball on dodgeball court against opposing computer players who launch balls at player at variable heights; incoming balls are coloured to indicate action to block or dodge; scoreboard	D: Focused on reacting quickly to block or dodge, pre-positioning, beating own score	A: Be an untouchable dodgeball player; improve at dodging and blocking	-	Guidance: practice level to introduce mechanics	0	1	0	1	0	0	0	0
Tuveri et al.	2016	HMD + Skeletal Tracking + Cycle	Physical exercise for a general audience (implicit)	Rift-a-bike	M: Player pedals at varying speeds through three levels of a city bike tour: warm-up, exercise, cool-down; players rewarded with experience, skill, and karma points for performance and actions; challenge missions present objectives; Rabbit to follow; coins along cycling path	D: Chase the rabbit and collect as many coins as possible. Complete missions.	A: A city cyclist taking on missions that make up the “game plot”; challenge of improving your score. Build your prize collection	Motivation: Reward mechanics provide motivation for playing; rabbit is a persistent objective and relative position provides performance feedback	-	1	1	0	0	1	1	0	0
Howes et al.	2017	HMD + Skeletal Tracking	Strength and balance training for older adults at risk of falling	Several Minigames; limited detail	-	-	-	-	-	0	1	0	0	0	1	0	1
Nielsen et al.	2017	HMD + Hand Motion Controllers	Persons with lower limb amputation and phantom limb pain	Two games; limited detail								0	0	0	1	0	0
				Shape Game	M: foot positioning tracked by controller strapped to feet, incoming shapes, and points awarded for matching feet position to shape.	-	-	-	-	0	1
				Slingshot Game	M: Slingshot manipulated using feet, targets to shoot, points awarded	-	-	-	-	0	1
Ambron et al.	2018	HMD + Lower Limb IMU Sensors	Persons with lower limb amputation and phantom limb pain	Three games adapted: Chess, Checkers, and Quest for Fire								0	1	0	1	0	0
				Quest for Fire	M: Boxes and other objects for overcoming obstacles in each level of a labyrinth	D: Players could create the best routes for navigating through the labyrinth	A: Escape the labyrinth	Motivation: Authors used “rich virtual environments” to increase motivation	-	0	0
Avola et al.	2018	HMD + Skeletal Tracking + Hand Tracking	Upper limb rehabilitation for persons with neuromotor impairments	VRheab, limited detail	Some mechanics involving finger pinching and raising knees.	-	-	-	-	0	0	1	0	0	0	0	0
Caggianese et al.	2018	HMD	Cognitive training for persons with Alzheimer’s disease and mild cognitive impairment	Activities of Daily Living based scenarios involving motion and memory tasks; limited detail	-	-	-	Motivation: Customized difficulty level by clinician and encouragement to do tasks on their own	Guidance: Clinician guided	0	0	1	0	0	0	0	0
Czub and Piskorz	2018	HMD	Treatment of acute pain	Non-specific	M: Sphere avatar, steering, obstacle red sphere, reward white sphere	D: Collect as many points as possible by hitting white spheres and avoiding red spheres	A: Challenge of getting a high score	-	Guidance: practice phase of experiment	0	1	0	1	1	1	0	0
Eisapour et al.	2018	HMD + Hand Motion Controllers	Physical Exercise for persons with dementia	Untitled Exergame	M: Interactions based on neck, shoulder, and arm movement; tasks involving objects to reach for and place; placing tasks adjustable for range of motion; farm-related objects	D: Four scenarios: follow the butterfly with head; lift apple boxes; sort fruit; row the boat	A: Doing calm things on a pleasant farm	-	Guidance: Pre-recorded instructions for each scenario and task	0	0	0	1	1	1	0	0
Huang et al.	2018	HMD + Robotic Arm	Upper Limb Rehabilitation (Stroke)	SpaceWar 3D	M: Control spaceship position; incoming meteorites; shoot missiles; enemy spaceships; score based on time and number of enemies shot down	D: Dodge meteorites, target and shoot spaceships; tensions between avoiding collisions and targeting enemies	A: Being an ace space combat pilot	Motivation: Dynamic objects and audio as feedback that increases engagement	-	0	1	0	1	0	0	0	0
Lee and Kim	2018	HMD	Binocularity stimulation for children with residual amblyopia	Ice Cream Truck	M: Running kids; throwable ice cream; difficulty level	D: Hit as many kids with ice cream as you can	A: Feeding all the kids ice cream	-	-	0	0	0	1	0	0	0	0
Mihajlovic et al.	2018	HMD	Neck Pain Rehabilitation	Untitled Exergame; multiple scenarios	M: Track objects with head motion; butterfly target; net to catch butterfly; score based on caught butterflies and movement quality; different levels	D: Catch as many butterflies as possible, quickly and accurately	A: Be a butterfly catcher in realistic indoor environments	Motivation: Realistic immersive environment with butterfly as objective and feedback	-	0	1	0	1	1	0	0	0
Piskorz and Czub	2018	HMD	Acute Pediatric Pain and Stress	Untitled game based on “Multiple Object Tracking paradigm”; limited detail	M: Flashing elements, scenes where flashed elements are located, head movement to control game; difficulty level	D: Memorize and find the flashed elements	-	-	Guidance: Two 10-15 minute training scenes	0	0	0	1	0	0	0	0
Proffitt et al.	2018	HMD + Skeletal Tracking	Stroke Motor Rehabilitation (Full body)	Mystic Isle	M: Avatar; different coloured bottles of varied heights; bin and button for filling; garbage bags; conveyor belt	D: Sort bottles into correct bins; fill bottles completely without overflowing; load bags onto hooks	A: Become an efficient recycler	-	-	0	1	0	0	0	1	0	1
Sisto et al.	2018	HMD + Skeletal Tracking	Posture and Preventing Musculoskeletal Disorders	Untitled Serious Game; game and level design explicitly addressed	M: Puzzle board with pegs and replaced gears; gears to be selected and placed using hand movements; movement quality scoring; game score based on completion time	D: Solve puzzle by selecting correct gears; tension between minimize time vs movement quality	A: Spaceship and robot theme; solving puzzles	Motivation: balancing game difficulty and cognitive load; not to hard/easy for engagement	-	0	1	1	0	0	0	0	0
Dias et al.	2019	HMD + Markerless Hand Tracking	Upper limb rehabilitation for post-stroke patients	A Priest in the Air	M: Steer hot-air balloon using arm and wrist position/rotation; obstacles; stars to collect; branching paths; difficulty selection; different biome environments; King’s Castle at the end	D: Travel through different environments to reach the King’s Castle; maximize stars/points collection	A: Player vs environment challenge; challenge improving overall high score; soaring through the air in a hot air balloon travelling the world; story set by opening and closing cutscenes with characters Priest, Dog’s Priest, King	Motivation: defined by short, mid, and long-term goals; adjustable game difficulty	Guidance: Explicit usability consideration; tutorial videos; help icons in-game	1	1	0	1	0	1	0	0
Ijaz et al.	2019	HMD + Cycle	Physical exercise for a general audience (implicit)	Pokemon Ride	M: Navigation via pedalling/steering through city with map and different locations and levels; pokemon at different locations to catch; score based on pokemon type; physiological feedback	D: Find all the pokemon	A: Collection and accumulation; collecting together with others but individually					0	1	1	1	0	0
				Balloon Shooter	M: Similar map/navigation; different weapons for shooting balloons placed around map; points for shooting balloons	D: Keep shooting balloons to unlock levels	A: Be a crackshot balloon hunter in the city	Motivation: based on Self-Determination Theory	Guidance: in-game tutorial	0	1
Nehrujee et al.	2019	HMD	Rehabilitation for patients with vestibular dysfunction	Cardboard Break	M: Head movement pitch/yaw based on vestibular training; reticle to aim at cardboard boxes that randomly appear with varied distance from centre; score by moving reticle onto box; countdown timer; adaptive difficulty	D: Gaze shift to box as quickly as possible	A: Challenge of getting a high score		-	0	1	0	1	0	1	1	0
				Follow Me	M: Continuously moving ball; trials; score based on head tracking ball; adaptive difficulty	D: Track the ball with your head for as long as possible	A: Challenge of getting a high score	Motivation: Adaptive algorithm to adjust difficulty to achieve state of flow	-	0	1
Rossi et al.	2019	HMD	Treatment for persons with Sensory Processing Disorders	Imaginator; two scenarios, four tracks, three activities	M: Rail and cart moving; different coloured moving balls, letters, and numbers; clinician sets task objective; player uses gaze to make selections; score based on correct selections; variable difficulty	D: Hit the correct moving ball; hit moving letters in correct pattern; select correct sum	A: Pleasant roll on tracks in an outdoor park Recommendation: future character interaction	-	Guidance: Clinician guided	0	1	0	0	0	0	0	1
Tong et al.	2019	HMD + Hand Motion Controllers	Physical exercise for persons with arthritis	Lumapath	M: Motion-based gestures aimed at arthritis physical activity; ship to drive; different planets; various plants and life forms of rarity; floating patter of dots to follow with gestures; teleportation to move through world	D: Explore the planets; discover new things in environment; draw shapes following dot patterns	A: Take your personal ship to explore different planets	Motivation not specified, but thematic analysis revealed exploration played major role in motivation	Guidance: 10 min tutorial; thematic analysis revealed participants would like more guidance through the experience	0	0	0	1	1	1	0	1
Yao and Kim	2019	HMD + Cycle	Physical exercise for a general audience (implicit)	VIR Zoom (commercialized); limited detail	-	-	-	-	-	0	0	0	1	1	0	0	0
Yaramothu et al.	2019	HMD	Vision therapy for convergence insufficiency	VERVE (Virtual Eye Rotation Vision Exercises); limited detail	M: convergence related mechanics	-	-	-	-	0	0	0	1	0	0	0	0
Xu et al.	2020	HMD + Skeletal Tracking	Physical exercise for sedentary individuals	GestureStar	M: blocks flying towards player; varied patterns of blocks requiring gestures of different workloads	D: perform correct gesture just as block reaches you	A: Similar to commercially available rhythm and music games	-	-	0	0	0	1	1	1	1	0
*Farrow et al.	2019	HMD + Cycle	Physical exercise for sedentary individuals	Untitled Exergame explicitly designed according to MDA Framework	M: cycling and steering; prompts and pattern of speed and resistance changes following HIIT (High Intensity Interval Training) with environmental changes; truck obstacles; best performance ghost; countdown timer	D: Maximize accomplishment in limited time; follow the HIIT protocol; race against yourself	A: Self improvement; cycling in traffic; nice sunny ride vs exciting night race	Motivation: Discussed in terms of intrinsic motivation and interactive feedforward method	Guidance: Instruction sheet about experiment and exergame	0	0	0	1	1	1	0	0
*Barathi et al.	2018	-	-	-	-	-	-	-	-	-	-	0	1	1	0	0	1
*These two articles describe the same HMD-VR health game. The outcomes were combined.
